# Supplementary material for: ﻿Review of the Palaearctic species of Miscogasteriella Girault, 1915 (Chalcidoidea, Pteromalidae)
Source: Zookeys. 2023 Mar 20;1154:33–47. doi: 10.3897/zookeys.1154.101189 (PMC10193269; doi:10.3897/zookeys.1154.101189)
Supplement: XML Treatment for Miscogasteriella [file zookeys.1154.101189-treatment1.xml]

<!DOCTYPE tp:taxon-treatment
  PUBLIC "-//TaxonX//DTD Taxonomic Treatment Publishing DTD v0 20100105//EN" "tax-treatment-NSO.dtd">
<tp:taxon-treatment xmlns:tp="http://www.plazi.org/taxpub"><tp:treatment-meta><kwd-group><label>Taxon classification</label><kwd>
              <named-content content-type="kingdom">Animalia</named-content>
            </kwd><kwd>
              <named-content content-type="order">Hymenoptera</named-content>
            </kwd><kwd>
              <named-content content-type="family">Pteromalidae</named-content>
            </kwd></kwd-group><mixed-citation publication-type="journal"><person-group><name><surname>Tselikh</surname><given-names>Ekaterina V.</given-names></name><name><surname>Lee</surname><given-names>Jaehyeon</given-names></name><name><surname>Ku</surname><given-names>Deok-Seo</given-names></name></person-group><article-title>﻿Review of the Palaearctic species of <italic><tp:taxon-name><tp:taxon-name-part taxon-name-part-type="genus" reg="Miscogasteriella">Miscogasteriella</tp:taxon-name-part></tp:taxon-name></italic> Girault, 1915 (<tp:taxon-name><tp:taxon-name-part taxon-name-part-type="superfamily">Chalcidoidea</tp:taxon-name-part></tp:taxon-name>, <tp:taxon-name><tp:taxon-name-part taxon-name-part-type="family">Pteromalidae</tp:taxon-name-part></tp:taxon-name>)</article-title><source>Zookeys</source><day>20</day><month>03</month><year>2023</year><volume>1154</volume><fpage>33</fpage><lpage>47</lpage><pub-id pub-id-type="doi">10.3897/zookeys.1154.101189</pub-id></mixed-citation></tp:treatment-meta><tp:nomenclature><label>﻿Genus</label><tp:taxon-name>
            <object-id xmlns:xlink="http://www.w3.org/1999/xlink" content-type="arpha" xlink:type="simple">A643F3A0-3289-5D29-BEDC-099DAD3F3A1C</object-id>
            <tp:taxon-name-part taxon-name-part-type="genus" reg="Miscogasteriella">Miscogasteriella</tp:taxon-name-part>
          </tp:taxon-name><tp:taxon-authority>Girault, 1915</tp:taxon-authority><tp:nomenclature-citation-list><tp:nomenclature-citation><tp:taxon-name>
                <tp:taxon-name-part taxon-name-part-type="genus" reg="Miscogasteriella">Miscogasteriella</tp:taxon-name-part>
              </tp:taxon-name><comment>Girault, 1915: 196–197. Type species <tp:taxon-name><tp:taxon-name-part taxon-name-part-type="genus" reg="Miscogasteriella">Miscogasteriella</tp:taxon-name-part><tp:taxon-name-part taxon-name-part-type="species" reg="longiventris">longiventris</tp:taxon-name-part></tp:taxon-name> Girault, 1915, by original designation.</comment></tp:nomenclature-citation><tp:nomenclature-citation><tp:taxon-name>
                <tp:taxon-name-part taxon-name-part-type="genus" reg="Glyptosticha">Glyptosticha</tp:taxon-name-part>
              </tp:taxon-name><comment>Masi, 1927: 348–349. Type species <tp:taxon-name><tp:taxon-name-part taxon-name-part-type="genus" reg="Glyptosticha">Glyptosticha</tp:taxon-name-part><tp:taxon-name-part taxon-name-part-type="species" reg="flavipes">flavipes</tp:taxon-name-part></tp:taxon-name> Masi, 1927, by original designation. Subjective synonym of <tp:taxon-name><tp:taxon-name-part taxon-name-part-type="genus" reg="Miscogasteriella">Miscogasteriella</tp:taxon-name-part></tp:taxon-name> Girault, 1915 in <xref ref-type="bibr" rid="B1">Bouček (1988</xref>: 402).</comment></tp:nomenclature-citation><tp:nomenclature-citation><tp:taxon-name>
                <tp:taxon-name-part taxon-name-part-type="genus" reg="Trigonoderoides">Trigonoderoides</tp:taxon-name-part>
              </tp:taxon-name><comment>Kamijo, 1962: 121–122. Type species <tp:taxon-name><tp:taxon-name-part taxon-name-part-type="genus" reg="Glyptosticha">Glyptosticha</tp:taxon-name-part><tp:taxon-name-part taxon-name-part-type="species" reg="nigricans">nigricans</tp:taxon-name-part></tp:taxon-name> Masi, 1927, by original designation and monotypy. Subjective synonym of <tp:taxon-name><tp:taxon-name-part taxon-name-part-type="genus" reg="Miscogasteriella">Miscogasteriella</tp:taxon-name-part></tp:taxon-name> Girault, 1915 in <xref ref-type="bibr" rid="B7">Heydon (1997</xref>: 5, 13, 73).</comment></tp:nomenclature-citation></tp:nomenclature-citation-list></tp:nomenclature><tp:treatment-sec sec-type="diagnosis" id="SECID0ENAAE"><title>Diagnosis.</title><p>Vertex of head smooth (Figs <xref ref-type="fig" rid="F1">4</xref>, <xref ref-type="fig" rid="F2">13</xref>, <xref ref-type="fig" rid="F3">20</xref>, <xref ref-type="fig" rid="F4">28</xref>). Clypeal margin with angular median tooth (Fig. <xref ref-type="fig" rid="F1">3</xref>) or weakly emarginate (Figs <xref ref-type="fig" rid="F2">12</xref>, <xref ref-type="fig" rid="F3">19</xref>, <xref ref-type="fig" rid="F4">27</xref>); tentorial pits distinct, but shallow (Figs <xref ref-type="fig" rid="F1">3</xref>, <xref ref-type="fig" rid="F2">12</xref>, <xref ref-type="fig" rid="F3">19</xref>, <xref ref-type="fig" rid="F4">27</xref>); antennal formula 11264 female (Figs <xref ref-type="fig" rid="F1">2</xref>, <xref ref-type="fig" rid="F2">11</xref>, <xref ref-type="fig" rid="F3">22</xref>, <xref ref-type="fig" rid="F4">30</xref>) and 11210 male (Figs <xref ref-type="fig" rid="F2">17</xref>, <xref ref-type="fig" rid="F3">25</xref>, <xref ref-type="fig" rid="F4">33</xref>); scutellum with distinct frenal area (Figs <xref ref-type="fig" rid="F1">5</xref>, <xref ref-type="fig" rid="F2">14</xref>, <xref ref-type="fig" rid="F3">24</xref>, <xref ref-type="fig" rid="F4">31</xref>); propodeum with medial longitudinal depression (Figs <xref ref-type="fig" rid="F2">14</xref>, <xref ref-type="fig" rid="F3">24</xref>, <xref ref-type="fig" rid="F4">31</xref>) or median pit (Fig. <xref ref-type="fig" rid="F1">5</xref>); fore wing without speculum (Fig. <xref ref-type="fig" rid="F4">29</xref>) or in form of a narrow line near basal vein (Figs <xref ref-type="fig" rid="F1">7</xref>, <xref ref-type="fig" rid="F2">15</xref>, <xref ref-type="fig" rid="F3">21</xref>).</p></tp:treatment-sec><tp:treatment-sec sec-type="distribution" id="SECID0EPEAE"><title>Distribution.</title><p>Palaearctic, Oriental and Australian regions.</p></tp:treatment-sec><tp:treatment-sec><!--Section generated to contain objects referenced in tp:taxon-treatment.--><fig id="F1" position="float" orientation="portrait"><object-id xmlns:xlink="http://www.w3.org/1999/xlink" content-type="doi" xlink:type="simple">10.3897/zookeys.1154.101189.figures1-8</object-id><object-id xmlns:xlink="http://www.w3.org/1999/xlink" content-type="arpha" xlink:type="simple">91BA55EB-989D-56D3-9187-2ADB4D387DDD</object-id><label>Figures 1–8.</label><caption><p><bold>1, 3</bold><italic><tp:taxon-name><tp:taxon-name-part taxon-name-part-type="genus" reg="Miscogasteriella">Miscogasteriella</tp:taxon-name-part><tp:taxon-name-part taxon-name-part-type="species" reg="nigricans">nigricans</tp:taxon-name-part></tp:taxon-name></italic> (Masi, 1927), female, syntype <bold>2, 4–8</bold> female, non-type <bold>1</bold> head and mesosoma, lateral view <bold>2</bold> antenna <bold>3</bold> head, frontal view <bold>4</bold> head, dorsal view <bold>5</bold> scutellum and propodeum, dorsal view <bold>6</bold> metasoma, dorsal view <bold>7</bold> fore wing <bold>8</bold> habitus, lateral view.</p></caption><graphic xmlns:xlink="http://www.w3.org/1999/xlink" xlink:href="zookeys-1154-033_article-101189__-g001.jpg" position="float" orientation="portrait" xlink:type="simple" id="oo_826662.jpg"><uri content-type="original_file" xlink:type="simple">https://binary.pensoft.net/fig/826662</uri></graphic></fig><fig id="F2" position="float" orientation="portrait"><object-id xmlns:xlink="http://www.w3.org/1999/xlink" content-type="doi" xlink:type="simple">10.3897/zookeys.1154.101189.figures9-17</object-id><object-id xmlns:xlink="http://www.w3.org/1999/xlink" content-type="arpha" xlink:type="simple">3C898DE0-683C-5B01-A133-09CB80940626</object-id><label>Figures 9–17.</label><caption><p><bold>1–16</bold><italic><tp:taxon-name><tp:taxon-name-part taxon-name-part-type="genus" reg="Miscogasteriella">Miscogasteriella</tp:taxon-name-part><tp:taxon-name-part taxon-name-part-type="species" reg="olgae">olgae</tp:taxon-name-part></tp:taxon-name></italic> sp. nov., female, holotype <bold>17</bold> male, paratype <bold>9</bold> habitus, dorsal view <bold>10</bold> habitus, lateral view <bold>11</bold> antenna <bold>12</bold> head, frontal view <bold>13</bold> head, dorsal view <bold>14</bold> scutellum and propodeum, dorsal view <bold>15</bold> fore wing <bold>16</bold> metasoma, dorsal view <bold>17</bold> habitus, dorsal view.</p></caption><graphic xmlns:xlink="http://www.w3.org/1999/xlink" xlink:href="zookeys-1154-033_article-101189__-g002.jpg" position="float" orientation="portrait" xlink:type="simple" id="oo_826663.jpg"><uri content-type="original_file" xlink:type="simple">https://binary.pensoft.net/fig/826663</uri></graphic></fig><fig id="F3" position="float" orientation="portrait"><object-id xmlns:xlink="http://www.w3.org/1999/xlink" content-type="doi" xlink:type="simple">10.3897/zookeys.1154.101189.figures18-25</object-id><object-id xmlns:xlink="http://www.w3.org/1999/xlink" content-type="arpha" xlink:type="simple">311E00B8-35F0-512D-9B4C-647921F0F755</object-id><label>Figures 18–25.</label><caption><p><bold>18–24</bold><italic><tp:taxon-name><tp:taxon-name-part taxon-name-part-type="genus" reg="Miscogasteriella">Miscogasteriella</tp:taxon-name-part><tp:taxon-name-part taxon-name-part-type="species" reg="sulcata">sulcata</tp:taxon-name-part></tp:taxon-name></italic> (Kamijo, 1963), female, non-type <bold>25</bold> male, non-type <bold>18</bold> habitus, lateral view <bold>19</bold> head, frontal view <bold>20</bold> head, dorsal view <bold>21</bold> fore wing <bold>22</bold> antenna <bold>23</bold> metasoma, dorsal view <bold>24</bold> scutellum and propodeum, dorsal view <bold>25</bold> habitus, lateral view.</p></caption><graphic xmlns:xlink="http://www.w3.org/1999/xlink" xlink:href="zookeys-1154-033_article-101189__-g003.jpg" position="float" orientation="portrait" xlink:type="simple" id="oo_826664.jpg"><uri content-type="original_file" xlink:type="simple">https://binary.pensoft.net/fig/826664</uri></graphic></fig><fig id="F4" position="float" orientation="portrait"><object-id xmlns:xlink="http://www.w3.org/1999/xlink" content-type="doi" xlink:type="simple">10.3897/zookeys.1154.101189.figures26-33</object-id><object-id xmlns:xlink="http://www.w3.org/1999/xlink" content-type="arpha" xlink:type="simple">36FE817F-B5DD-5081-AC68-4F55D19CF8A7</object-id><label>Figures 26–33.</label><caption><p><bold>26–32</bold><italic><tp:taxon-name><tp:taxon-name-part taxon-name-part-type="genus" reg="Miscogasteriella">Miscogasteriella</tp:taxon-name-part><tp:taxon-name-part taxon-name-part-type="species" reg="vladimiri">vladimiri</tp:taxon-name-part></tp:taxon-name></italic> sp. nov., female, holotype <bold>33</bold> male, paratype <bold>26</bold> habitus, lateral view <bold>27</bold> head, frontal view <bold>28</bold> head, dorsal view <bold>29</bold> fore wing <bold>30</bold> antenna <bold>31</bold> scutellum and propodeum, dorsal view <bold>32</bold> metasoma, dorsal view <bold>33</bold> habitus, lateral view.</p></caption><graphic xmlns:xlink="http://www.w3.org/1999/xlink" xlink:href="zookeys-1154-033_article-101189__-g004.jpg" position="float" orientation="portrait" xlink:type="simple" id="oo_826665.jpg"><uri content-type="original_file" xlink:type="simple">https://binary.pensoft.net/fig/826665</uri></graphic></fig></tp:treatment-sec><ref-list><ref id="B1"><mixed-citation xmlns:xlink="http://www.w3.org/1999/xlink" xlink:type="simple"><person-group><name name-style="western"><surname>Bouček</surname><given-names>Z</given-names></name></person-group> (<year>1988</year>) <source>Australasian <tp:taxon-name><tp:taxon-name-part taxon-name-part-type="superfamily">Chalcidoidea</tp:taxon-name-part></tp:taxon-name> (<tp:taxon-name><tp:taxon-name-part taxon-name-part-type="order">Hymenoptera</tp:taxon-name-part></tp:taxon-name>). A Biosystematic Revision of Genera of Fourteen Families, with a Reclassification of Species. CAB International, Wallingford, Oxon, U.K.</source><publisher-name>, Cambrian News Ltd; Aberystwyth</publisher-name>, <publisher-loc>Wales</publisher-loc>, <size units="page">832 pp</size>.</mixed-citation></ref><ref id="B7"><mixed-citation xmlns:xlink="http://www.w3.org/1999/xlink" xlink:type="simple"><person-group><name name-style="western"><surname>Heydon</surname><given-names>SL</given-names></name></person-group> (<year>1997</year>) <article-title>A review of the world genera of the <tp:taxon-name><tp:taxon-name-part taxon-name-part-type="tribe">Trigonoderini</tp:taxon-name-part></tp:taxon-name>, with a revision of the species of North America north of Mexico (<tp:taxon-name><tp:taxon-name-part taxon-name-part-type="order">Hymenoptera</tp:taxon-name-part></tp:taxon-name>: <tp:taxon-name><tp:taxon-name-part taxon-name-part-type="family">Pteromalidae</tp:taxon-name-part></tp:taxon-name>).</article-title><source>Contributions of the American Entomological Institute</source><volume>30</volume>(<issue>2</issue>): <fpage>1</fpage>–<lpage>84</lpage>.</mixed-citation></ref></ref-list></tp:taxon-treatment>
