# Supplementary material for: ﻿Review of the Palaearctic species of Miscogasteriella Girault, 1915 (Chalcidoidea, Pteromalidae)
Source: Zookeys. 2023 Mar 20;1154:33–47. doi: 10.3897/zookeys.1154.101189 (PMC10193269; doi:10.3897/zookeys.1154.101189)
Supplement: XML Treatment for Miscogasteriella nigricans [file zookeys.1154.101189-treatment2.xml]

<!DOCTYPE tp:taxon-treatment
  PUBLIC "-//TaxonX//DTD Taxonomic Treatment Publishing DTD v0 20100105//EN" "tax-treatment-NSO.dtd">
<tp:taxon-treatment xmlns:tp="http://www.plazi.org/taxpub"><tp:treatment-meta><kwd-group><label>Taxon classification</label><kwd>
              <named-content content-type="kingdom">Animalia</named-content>
            </kwd><kwd>
              <named-content content-type="order">Hymenoptera</named-content>
            </kwd><kwd>
              <named-content content-type="family">Pteromalidae</named-content>
            </kwd></kwd-group><mixed-citation publication-type="journal"><person-group><name><surname>Tselikh</surname><given-names>Ekaterina V.</given-names></name><name><surname>Lee</surname><given-names>Jaehyeon</given-names></name><name><surname>Ku</surname><given-names>Deok-Seo</given-names></name></person-group><article-title>﻿Review of the Palaearctic species of <italic><tp:taxon-name><tp:taxon-name-part taxon-name-part-type="genus" reg="Miscogasteriella">Miscogasteriella</tp:taxon-name-part></tp:taxon-name></italic> Girault, 1915 (<tp:taxon-name><tp:taxon-name-part taxon-name-part-type="superfamily">Chalcidoidea</tp:taxon-name-part></tp:taxon-name>, <tp:taxon-name><tp:taxon-name-part taxon-name-part-type="family">Pteromalidae</tp:taxon-name-part></tp:taxon-name>)</article-title><source>Zookeys</source><day>20</day><month>03</month><year>2023</year><volume>1154</volume><fpage>33</fpage><lpage>47</lpage><pub-id pub-id-type="doi">10.3897/zookeys.1154.101189</pub-id></mixed-citation></tp:treatment-meta><tp:nomenclature><label>﻿</label><tp:taxon-name>
            <object-id xmlns:xlink="http://www.w3.org/1999/xlink" content-type="arpha" xlink:type="simple">71491210-E14A-534A-9DB2-7D20897E3930</object-id>
            <tp:taxon-name-part taxon-name-part-type="genus" reg="Miscogasteriella">Miscogasteriella</tp:taxon-name-part>
            <tp:taxon-name-part taxon-name-part-type="species" reg="nigricans">nigricans</tp:taxon-name-part>
          </tp:taxon-name><tp:taxon-authority>(Masi, 1927)</tp:taxon-authority><xref ref-type="fig" rid="F1">Figs 1–8</xref><tp:nomenclature-citation-list><tp:nomenclature-citation><tp:taxon-name>
                <tp:taxon-name-part taxon-name-part-type="genus" reg="Glyptosticha">Glyptosticha</tp:taxon-name-part>
                <tp:taxon-name-part taxon-name-part-type="species" reg="nigricans">nigricans</tp:taxon-name-part>
              </tp:taxon-name><comment>Masi, 1927: 353. Syntype female (<named-content xmlns:xlink="http://www.w3.org/1999/xlink" content-type="dwc:institutional_code" xlink:title="Deutsches Entomologisches Institut" xlink:href="http://grbio.org/institution/deutsches-entomologisches-institut" xlink:type="simple">DEI</named-content>, examined) recognised by Masi, 1927: 353.</comment></tp:nomenclature-citation></tp:nomenclature-citation-list></tp:nomenclature><tp:treatment-sec sec-type="type material" id="SECID0E6PAE"><title>Type material.</title><p><bold><italic>Syntype</italic></bold>: female, “Taiwan, Hoozan Formosa H. Sauter, 1910”, “TYPUS”, “Dtsch. Entomol. Institut Berlin”, “<italic><tp:taxon-name><tp:taxon-name-part taxon-name-part-type="genus" reg="Glyptosticha">Glyptosticha</tp:taxon-name-part><tp:taxon-name-part taxon-name-part-type="species" reg="nigricans">nigricans</tp:taxon-name-part></tp:taxon-name></italic> ♀ Masi”, “Coll. <named-content xmlns:xlink="http://www.w3.org/1999/xlink" content-type="dwc:institutional_code" xlink:title="Deutsches Entomologisches Institut" xlink:href="http://grbio.org/institution/deutsches-entomologisches-institut" xlink:type="simple">DEI</named-content> Eberswalde”, “<italic><tp:taxon-name><tp:taxon-name-part taxon-name-part-type="genus" reg="Trigonoderoides">Trigonoderoides</tp:taxon-name-part><tp:taxon-name-part taxon-name-part-type="species" reg="nigricans">nigricans</tp:taxon-name-part></tp:taxon-name></italic> (Masi) Det. K. Kamijo”, “GBIF-ChalciSD ID: ChalD0419” (<named-content xmlns:xlink="http://www.w3.org/1999/xlink" content-type="dwc:institutional_code" xlink:title="Deutsches Entomologisches Institut" xlink:href="http://grbio.org/institution/deutsches-entomologisches-institut" xlink:type="simple">DEI</named-content>).</p><fig id="F1" position="float" orientation="portrait"><object-id xmlns:xlink="http://www.w3.org/1999/xlink" content-type="doi" xlink:type="simple">10.3897/zookeys.1154.101189.figures1-8</object-id><object-id xmlns:xlink="http://www.w3.org/1999/xlink" content-type="arpha" xlink:type="simple">91BA55EB-989D-56D3-9187-2ADB4D387DDD</object-id><label>Figures 1–8.</label><caption><p><bold>1, 3</bold><italic><tp:taxon-name><tp:taxon-name-part taxon-name-part-type="genus" reg="Miscogasteriella">Miscogasteriella</tp:taxon-name-part><tp:taxon-name-part taxon-name-part-type="species" reg="nigricans">nigricans</tp:taxon-name-part></tp:taxon-name></italic> (Masi, 1927), female, syntype <bold>2, 4–8</bold> female, non-type <bold>1</bold> head and mesosoma, lateral view <bold>2</bold> antenna <bold>3</bold> head, frontal view <bold>4</bold> head, dorsal view <bold>5</bold> scutellum and propodeum, dorsal view <bold>6</bold> metasoma, dorsal view <bold>7</bold> fore wing <bold>8</bold> habitus, lateral view.</p></caption><graphic xmlns:xlink="http://www.w3.org/1999/xlink" xlink:href="zookeys-1154-033_article-101189__-g001.jpg" position="float" orientation="portrait" xlink:type="simple" id="oo_826662.jpg"><uri content-type="original_file" xlink:type="simple">https://binary.pensoft.net/fig/826662</uri></graphic></fig></tp:treatment-sec><tp:treatment-sec sec-type="material" id="SECID0EUSAE"><title>Additional material examined.</title><p>Russia: 1 female, “Primorskii Reg., 40 km NE Spassk-Dalny Town, Dukhovskoe Vill, 1.VIII.1996, S. Belokobylskij” (<named-content xmlns:xlink="http://www.w3.org/1999/xlink" content-type="dwc:institutional_code" xlink:title="Zoological Institute of the Russian Academy of Sciences" xlink:href="http://grbio.org/institution/zoological-institute-russian-academy-sciences" xlink:type="simple">ZISP</named-content>).</p></tp:treatment-sec><tp:treatment-sec sec-type="description" id="SECID0E5SAE"><title>Description.</title><p><bold>Female.</bold> Body length 7.70–9.60 mm; fore wing length 4.40 mm (wings of syntype are broken).</p><p><bold><italic>Coloration</italic>.</bold> Head black. Antenna with scape, pedicel, and flagellum dark brown. Mesosoma black, pronotum and mesoscutum dorsally with metallic diffuse green-coppery lustre, propodeum dorsally with metallic diffuse blue-coppery lustre. All coxae and all femora brown; tibiae and tarsi yellowish-brown. Fore wing slightly infuscate, venation yellowish-brown. Metasoma dark brown, in dorsal view Mt2-Mt4 metallic blue-green with diffuse coppery lustre.</p><p><bold><italic>Sculpture</italic>.</bold> Head in frontal view reticulate, head in dorsal view and clypeus smooth and shiny; mesosoma reticulate, but frenum finely reticulate; dorsellum alutaceous, with distinct upper and lower crenulate cross-line; propodeum weakly reticulate; metasoma weakly alutaceous and shiny.</p><p><bold><italic>Head</italic>.</bold> Head in dorsal view 2.23–2.25 times as broad as long and 1.20–1.21 times as broad as mesoscutum; in frontal view 1.26–1.29 times as broad as high. <abbrev xmlns:xlink="http://www.w3.org/1999/xlink" xlink:title="posterior ocellar line" id="ABBRID0E2TAE" xlink:type="simple">POL</abbrev> 0.90–0.91 times as long as <abbrev xmlns:xlink="http://www.w3.org/1999/xlink" xlink:title="ocello–ocular line" id="ABBRID0E6TAE" xlink:type="simple">OOL</abbrev>. Eye height 1.40–1.50 times eye length and 2.80–3.00 times as long as malar space. Distance between antennal toruli and lower margin of clypeus 0.55–0.60 times distance between antennal toruli and median ocellus. Lower margin of clypeus with angular median tooth. Antenna with scape 0.87–0.90 times as long as eye height and 1.31–1.35 times as long as eye length; pedicel 1.80–2.00 times as long as broad and 0.25–0.37 times as long as F1; combined length of pedicel and flagellum 1.67–1.70 times breadth of head; F1 3.80–4.00 times as long as broad and with 4–5 rows of sensilla, F3–F6 longer than broad; clava 3.07–3.40 times as long as broad, with micropilosity area on C3, and part of C2.</p><p><bold><italic>Mesosoma</italic>.</bold> Mesosoma 1.80–1.95 times as long as broad. Scutellum 1.06–1.10 times as long as broad. Propodeum without nucha, with costula, 0.59–0.60 times as long as scutellum. Fore wing 2.65 times as long as maximum width; basal cell, cubital vein, basal vein pilose; speculum as narrow line near basal vein; <abbrev xmlns:xlink="http://www.w3.org/1999/xlink" xlink:title="parastigma" id="ABBRID0EKUAE" xlink:type="simple">PST</abbrev> 1.15–1.17 times as long as M, M 0.52–0.53 times as long as P and 2.67–2.80 times as long as S.</p><p><bold><italic>Metasoma</italic>.</bold> Metasoma 5.20–5.55 times as long as broad, 1.96–2.05 times as long as mesosoma and 1.42–1.43 times as long as mesosoma and head; Mt8 2.25–2.40 times as long as broad.</p><p><bold>Male.</bold> Unknown.</p></tp:treatment-sec><tp:treatment-sec sec-type="distribution" id="SECID0EZUAE"><title>Distribution.</title><p>Russian Far East, Taiwan.</p></tp:treatment-sec></tp:taxon-treatment>
