# Supplementary material for: ﻿Review of the Palaearctic species of Miscogasteriella Girault, 1915 (Chalcidoidea, Pteromalidae)
Source: Zookeys. 2023 Mar 20;1154:33–47. doi: 10.3897/zookeys.1154.101189 (PMC10193269; doi:10.3897/zookeys.1154.101189)
Supplement: XML Treatment for Miscogasteriella olgae [file zookeys.1154.101189-treatment3.xml]

<!DOCTYPE tp:taxon-treatment
  PUBLIC "-//TaxonX//DTD Taxonomic Treatment Publishing DTD v0 20100105//EN" "tax-treatment-NSO.dtd">
<tp:taxon-treatment xmlns:tp="http://www.plazi.org/taxpub"><tp:treatment-meta><kwd-group><label>Taxon classification</label><kwd>
              <named-content content-type="kingdom">Animalia</named-content>
            </kwd><kwd>
              <named-content content-type="order">Hymenoptera</named-content>
            </kwd><kwd>
              <named-content content-type="family">Pteromalidae</named-content>
            </kwd></kwd-group><mixed-citation publication-type="journal"><person-group><name><surname>Tselikh</surname><given-names>Ekaterina V.</given-names></name><name><surname>Lee</surname><given-names>Jaehyeon</given-names></name><name><surname>Ku</surname><given-names>Deok-Seo</given-names></name></person-group><article-title>﻿Review of the Palaearctic species of <italic><tp:taxon-name><tp:taxon-name-part taxon-name-part-type="genus" reg="Miscogasteriella">Miscogasteriella</tp:taxon-name-part></tp:taxon-name></italic> Girault, 1915 (<tp:taxon-name><tp:taxon-name-part taxon-name-part-type="superfamily">Chalcidoidea</tp:taxon-name-part></tp:taxon-name>, <tp:taxon-name><tp:taxon-name-part taxon-name-part-type="family">Pteromalidae</tp:taxon-name-part></tp:taxon-name>)</article-title><source>Zookeys</source><day>20</day><month>03</month><year>2023</year><volume>1154</volume><fpage>33</fpage><lpage>47</lpage><pub-id pub-id-type="doi">10.3897/zookeys.1154.101189</pub-id></mixed-citation></tp:treatment-meta><tp:nomenclature><label>﻿</label><tp:taxon-name>
            <object-id xmlns:xlink="http://www.w3.org/1999/xlink" content-type="arpha" xlink:type="simple">EB927BC0-4D55-5145-A0BA-DF420B180E24</object-id>
            <tp:taxon-name-part taxon-name-part-type="genus" reg="Miscogasteriella">Miscogasteriella</tp:taxon-name-part>
            <tp:taxon-name-part taxon-name-part-type="species" reg="olgae">olgae</tp:taxon-name-part>
            <object-id xmlns:xlink="http://www.w3.org/1999/xlink" content-type="zoobank" xlink:type="simple">https://zoobank.org/ECA92916-6803-436B-984B-96DFA7DE2985</object-id>
          </tp:taxon-name><tp:taxon-status xmlns:xlink="http://www.w3.org/1999/xlink" xlink:type="simple">sp. nov.</tp:taxon-status><xref ref-type="fig" rid="F2">Figs 9–17</xref></tp:nomenclature><tp:treatment-sec sec-type="type material" id="SECID0ELWAE"><title>Type material.</title><p><bold><italic>Holotype</italic></bold>: female, South Korea: “Korea, Gyeongsangnam-do, Goseong-gun, Hail-myeon, Suyang-ri, <named-content xmlns:xlink="http://www.w3.org/1999/xlink" content-type="dwc:verbatimCoordinates" xlink:type="simple"><named-content content-type="geo-json" specific-use="{&#34;type&#34;:&#34;Point&#34;,&#34;coordinates&#34;:[128.202222,34.976389]}" id="NCID0EZWAE" xlink:type="simple">34°58'35"N, 128°12'08"E</named-content></named-content>, 18.VI.2022, E. Tselikh” (<abbrev xmlns:xlink="http://www.w3.org/1999/xlink" xlink:title="National Institute of Biological Resources" id="ABBRID0E5WAE" xlink:type="simple">NIBR</abbrev>). <bold><italic>Paratypes</italic></bold>: 3 males, same data as holotype (1 specimen in <abbrev xmlns:xlink="http://www.w3.org/1999/xlink" xlink:title="National Institute of Biological Resources" id="ABBRID0EFXAE" xlink:type="simple">NIBR</abbrev>, 2 specimens in <abbrev xmlns:xlink="http://www.w3.org/1999/xlink" xlink:title="Science Museum of Natural Enemies" id="ABBRID0EJXAE" xlink:type="simple">SMNE</abbrev>); 1 male, “Korea, Gyeongsangnam-do, Namhae-gun, Gohyeon-myeon, Daegok-ri, Hwabangsa temple, <named-content xmlns:xlink="http://www.w3.org/1999/xlink" content-type="dwc:verbatimCoordinates" xlink:type="simple"><named-content content-type="geo-json" specific-use="{&#34;type&#34;:&#34;Point&#34;,&#34;coordinates&#34;:[127.858611,34.851944]}" id="NCID0EQXAE" xlink:type="simple">34°51'07"N, 127°51'31"E</named-content></named-content>, 19.VI.2022, E. Tselikh” (<named-content xmlns:xlink="http://www.w3.org/1999/xlink" content-type="dwc:institutional_code" xlink:title="Zoological Institute of the Russian Academy of Sciences" xlink:href="http://grbio.org/institution/zoological-institute-russian-academy-sciences" xlink:type="simple">ZISP</named-content>).</p><fig id="F2" position="float" orientation="portrait"><object-id xmlns:xlink="http://www.w3.org/1999/xlink" content-type="doi" xlink:type="simple">10.3897/zookeys.1154.101189.figures9-17</object-id><object-id xmlns:xlink="http://www.w3.org/1999/xlink" content-type="arpha" xlink:type="simple">3C898DE0-683C-5B01-A133-09CB80940626</object-id><label>Figures 9–17.</label><caption><p><bold>1–16</bold><italic><tp:taxon-name><tp:taxon-name-part taxon-name-part-type="genus" reg="Miscogasteriella">Miscogasteriella</tp:taxon-name-part><tp:taxon-name-part taxon-name-part-type="species" reg="olgae">olgae</tp:taxon-name-part></tp:taxon-name></italic> sp. nov., female, holotype <bold>17</bold> male, paratype <bold>9</bold> habitus, dorsal view <bold>10</bold> habitus, lateral view <bold>11</bold> antenna <bold>12</bold> head, frontal view <bold>13</bold> head, dorsal view <bold>14</bold> scutellum and propodeum, dorsal view <bold>15</bold> fore wing <bold>16</bold> metasoma, dorsal view <bold>17</bold> habitus, dorsal view.</p></caption><graphic xmlns:xlink="http://www.w3.org/1999/xlink" xlink:href="zookeys-1154-033_article-101189__-g002.jpg" position="float" orientation="portrait" xlink:type="simple" id="oo_826663.jpg"><uri content-type="original_file" xlink:type="simple">https://binary.pensoft.net/fig/826663</uri></graphic></fig></tp:treatment-sec><tp:treatment-sec sec-type="description" id="SECID0EHZAE"><title>Description.</title><p><bold>Female.</bold> Body length 4.20 mm; fore wing length 3.20 mm.</p><p><bold><italic>Coloration</italic>.</bold> Head black, dorsally with metallic blue lustre. Antenna with scape, pedicel, and flagellum brown. Mesosoma metallic blue-green with diffuse coppery lustre. All coxae brown with metallic blue lustre; all femora brown; tibiae, and tarsi yellow. Fore wing hyaline, venation yellowish-brown. Metasoma with Mt2-Mt4 metallic blue-green with diffuse coppery lustre, Mt5–Mt8 brown with diffuse violet-coppery lustre.</p><p><bold><italic>Sculpture</italic>.</bold> Head in frontal view reticulate, head in dorsal view and clypeus smooth and shiny; mesosoma reticulate, but axilla and frenum alutaceous; dorsellum weakly alutaceous, with distinct upper crenulate cross-line, and without lower crenulate cross-line; propodeum weakly alutaceous; metasoma weakly alutaceous and shiny.</p><p><bold><italic>Head</italic>.</bold> Head in dorsal view 2.30 times as broad as long and 1.65 times as broad as mesoscutum; in frontal view 1.30 times as broad as high. <abbrev xmlns:xlink="http://www.w3.org/1999/xlink" xlink:title="posterior ocellar line" id="ABBRID0EE1AE" xlink:type="simple">POL</abbrev> 0.80 times as long as <abbrev xmlns:xlink="http://www.w3.org/1999/xlink" xlink:title="ocello–ocular line" id="ABBRID0EI1AE" xlink:type="simple">OOL</abbrev>. Eye height 1.33 times eye length and 3.10 times as long as malar space. Distance between antennal toruli and lower margin of clypeus 0.78 times distance between antennal toruli and median ocellus. Lower margin of clypeus weakly emarginate. Antenna with scape 0.68 times as long as eye height and 0.90 times as long as eye length; pedicel 1.28 times as long as broad and 0.42 times as long as F1; combined length of pedicel and flagellum 1.75 times breadth of head; F1 3.00 times as long as broad and with 3–4 rows of sensilla, F3–F6 longer than broad; clava 3.05 times as long as broad, with micropilosity area on C3 and C2.</p><p><bold><italic>Mesosoma</italic>.</bold> Mesosoma 2.00 times as long as broad. Scutellum 1.05 times as long as broad. Propodeum without nucha and costula, 0.78 times as long as scutellum; medial longitudinal depression shallow, lateral depressions 0.44 times as long as propodeum. Fore wing 2.80 times as long as maximum width; basal cell, cubital vein, basal vein pilose; speculum absent; <abbrev xmlns:xlink="http://www.w3.org/1999/xlink" xlink:title="parastigma" id="ABBRID0ET1AE" xlink:type="simple">PST</abbrev> 0.55 times as long as M, M 0.53 times as long as P and 3.60 times as long as S.</p><p><bold><italic>Metasoma</italic>.</bold> Metasoma 6.20 times as long as broad, 2.03 times as long as mesosoma and 1.37 times as long as mesosoma and head; Mt8 1.67 times as long as broad.</p><p><bold>Male.</bold> Body length 3.50–3.70 mm; fore wing length 2.80–3.00 mm. Head in frontal view 1.24–1.25 times as broad as high. Distance between antennal toruli and lower margin of clypeus 0.90–0.93 times distance between antennal toruli and median ocellus. Antenna with scape 0.48–0.52 times as long as eye height and 0.68–0.70 times as long as eye length. Combined length of pedicel and flagellum 1.70–1.73 times breadth of head. Antennal formula 11210. Fore wing with M 3.78–3.80 times as long as S. Metasoma 5.00–5.15 times as long as broad, 1.68–1.70 times as long as mesosoma and 1.25–1.27 times as long as mesosoma and head. Otherwise, similar to female.</p></tp:treatment-sec><tp:treatment-sec sec-type="etymology" id="SECID0EC2AE"><title>Etymology.</title><p>The species is named in honour of the senior author’s mother, Olga Tselikh.</p></tp:treatment-sec><tp:treatment-sec sec-type="distribution" id="SECID0EH2AE"><title>Distribution.</title><p>Korean Peninsula.</p></tp:treatment-sec></tp:taxon-treatment>
