# Supplementary material for: ﻿Review of the Palaearctic species of Miscogasteriella Girault, 1915 (Chalcidoidea, Pteromalidae)
Source: Zookeys. 2023 Mar 20;1154:33–47. doi: 10.3897/zookeys.1154.101189 (PMC10193269; doi:10.3897/zookeys.1154.101189)
Supplement: XML Treatment for Miscogasteriella sulcata [file zookeys.1154.101189-treatment4.xml]

<!DOCTYPE tp:taxon-treatment
  PUBLIC "-//TaxonX//DTD Taxonomic Treatment Publishing DTD v0 20100105//EN" "tax-treatment-NSO.dtd">
<tp:taxon-treatment xmlns:tp="http://www.plazi.org/taxpub"><tp:treatment-meta><kwd-group><label>Taxon classification</label><kwd>
              <named-content content-type="kingdom">Animalia</named-content>
            </kwd><kwd>
              <named-content content-type="order">Hymenoptera</named-content>
            </kwd><kwd>
              <named-content content-type="family">Pteromalidae</named-content>
            </kwd></kwd-group><mixed-citation publication-type="journal"><person-group><name><surname>Tselikh</surname><given-names>Ekaterina V.</given-names></name><name><surname>Lee</surname><given-names>Jaehyeon</given-names></name><name><surname>Ku</surname><given-names>Deok-Seo</given-names></name></person-group><article-title>﻿Review of the Palaearctic species of <italic><tp:taxon-name><tp:taxon-name-part taxon-name-part-type="genus" reg="Miscogasteriella">Miscogasteriella</tp:taxon-name-part></tp:taxon-name></italic> Girault, 1915 (<tp:taxon-name><tp:taxon-name-part taxon-name-part-type="superfamily">Chalcidoidea</tp:taxon-name-part></tp:taxon-name>, <tp:taxon-name><tp:taxon-name-part taxon-name-part-type="family">Pteromalidae</tp:taxon-name-part></tp:taxon-name>)</article-title><source>Zookeys</source><day>20</day><month>03</month><year>2023</year><volume>1154</volume><fpage>33</fpage><lpage>47</lpage><pub-id pub-id-type="doi">10.3897/zookeys.1154.101189</pub-id></mixed-citation></tp:treatment-meta><tp:nomenclature><label>﻿</label><tp:taxon-name>
            <object-id xmlns:xlink="http://www.w3.org/1999/xlink" content-type="arpha" xlink:type="simple">C092E791-C1F9-562E-A610-B47993301211</object-id>
            <tp:taxon-name-part taxon-name-part-type="genus" reg="Miscogasteriella">Miscogasteriella</tp:taxon-name-part>
            <tp:taxon-name-part taxon-name-part-type="species" reg="sulcata">sulcata</tp:taxon-name-part>
          </tp:taxon-name><tp:taxon-authority>(Kamijo, 1962)</tp:taxon-authority><xref ref-type="fig" rid="F3">Figs 18–25</xref><tp:nomenclature-citation-list><tp:nomenclature-citation><tp:taxon-name>
                <tp:taxon-name-part taxon-name-part-type="genus" reg="Glyptosticha">Glyptosticha</tp:taxon-name-part>
                <tp:taxon-name-part taxon-name-part-type="species" reg="sulcata">sulcata</tp:taxon-name-part>
              </tp:taxon-name><comment>Kamijo, 1962: 118. Holotype female (<named-content xmlns:xlink="http://www.w3.org/1999/xlink" content-type="dwc:institutional_code" xlink:title="Entomological Laboratory of the Hokkaido University" xlink:href="http://grbio.org/institution/entomological-institute-hokkaido-university" xlink:type="simple">EIHU</named-content>, examined) designated by Kamijo, 1962: 118.</comment></tp:nomenclature-citation></tp:nomenclature-citation-list></tp:nomenclature><tp:treatment-sec sec-type="type material" id="SECID0EH4AE"><title>Type material.</title><p><bold><italic>Holotype</italic></bold>: female, Japan: “Japan, Kyushu, 11.VIII.1955, K. Nohara”, “Holotype <italic><tp:taxon-name><tp:taxon-name-part taxon-name-part-type="genus" reg="Glyptosticha">Glyptosticha</tp:taxon-name-part><tp:taxon-name-part taxon-name-part-type="species" reg="sulcata">sulcata</tp:taxon-name-part></tp:taxon-name></italic> Kamijo ♀” (<named-content xmlns:xlink="http://www.w3.org/1999/xlink" content-type="dwc:institutional_code" xlink:title="Entomological Laboratory of the Hokkaido University" xlink:href="http://grbio.org/institution/entomological-institute-hokkaido-university" xlink:type="simple">EIHU</named-content>).</p><fig id="F3" position="float" orientation="portrait"><object-id xmlns:xlink="http://www.w3.org/1999/xlink" content-type="doi" xlink:type="simple">10.3897/zookeys.1154.101189.figures18-25</object-id><object-id xmlns:xlink="http://www.w3.org/1999/xlink" content-type="arpha" xlink:type="simple">311E00B8-35F0-512D-9B4C-647921F0F755</object-id><label>Figures 18–25.</label><caption><p><bold>18–24</bold><italic><tp:taxon-name><tp:taxon-name-part taxon-name-part-type="genus" reg="Miscogasteriella">Miscogasteriella</tp:taxon-name-part><tp:taxon-name-part taxon-name-part-type="species" reg="sulcata">sulcata</tp:taxon-name-part></tp:taxon-name></italic> (Kamijo, 1963), female, non-type <bold>25</bold> male, non-type <bold>18</bold> habitus, lateral view <bold>19</bold> head, frontal view <bold>20</bold> head, dorsal view <bold>21</bold> fore wing <bold>22</bold> antenna <bold>23</bold> metasoma, dorsal view <bold>24</bold> scutellum and propodeum, dorsal view <bold>25</bold> habitus, lateral view.</p></caption><graphic xmlns:xlink="http://www.w3.org/1999/xlink" xlink:href="zookeys-1154-033_article-101189__-g003.jpg" position="float" orientation="portrait" xlink:type="simple" id="oo_826664.jpg"><uri content-type="original_file" xlink:type="simple">https://binary.pensoft.net/fig/826664</uri></graphic></fig></tp:treatment-sec><tp:treatment-sec sec-type="material" id="SECID0EN6AE"><title>Additional material examined.</title><p>South Korea: 2 females, “Busan, Gijang-gun, Jeonggwanmyeon, Gijang-cheongsonyeon-suryeonwon, <named-content xmlns:xlink="http://www.w3.org/1999/xlink" content-type="dwc:verbatimCoordinates" xlink:type="simple"><named-content content-type="geo-json" specific-use="{&#34;type&#34;:&#34;Point&#34;,&#34;coordinates&#34;:[129.165833,35.314444]}" id="NCID0EW6AE" xlink:type="simple">35°18'52"N, 129°09'57"E</named-content></named-content>, 22.V–29.VI.2008, J.W. Lee”; 1 female, “Chungcheongbuk-do, Yeongdong-gun, Sangchon-myeon, Mulhan Valley, <named-content xmlns:xlink="http://www.w3.org/1999/xlink" content-type="dwc:verbatimCoordinates" xlink:type="simple"><named-content content-type="geo-json" specific-use="{&#34;type&#34;:&#34;Point&#34;,&#34;coordinates&#34;:[128.541111,35.831389]}" id="NCID0E56AE" xlink:type="simple">35°49'53"N, 128°32'28"E</named-content></named-content>, 23.V.2002, J.W. Lee”; 1 female “Miwon-ri, Miwon-myeon, Cheongwon-gun, 15–22.VII.05, J.H. Han”; 1 female, “Danyang-gun, Cheondong-ri, Mt. Sobaek, Temp. Bukbusa, 7.VII–2.VIII.2005, J.W. Lee”; 3 males, “Cheongwon-gun, Miwonmyeon, Miwon-ri, 9–16.IX.2005, J.H. Han” (all in <named-content xmlns:xlink="http://www.w3.org/1999/xlink" content-type="dwc:institutional_code" xlink:title="Department of Life Sciences of the Yeungnam University" xlink:href="http://grbio.org/institution/yeungnam-university" xlink:type="simple">YNU</named-content>); 1 male, “Gyeongsangbuk-do, Kyeongju-si, Hyeongok-myeon, Namsa-ri, 2–09.IX.2015, J.T. Mun”; 1 female, “Cheongdo-gun, Unmun-myeon, Mt. Unmun, <named-content xmlns:xlink="http://www.w3.org/1999/xlink" content-type="dwc:verbatimCoordinates" xlink:type="simple"><named-content content-type="geo-json" specific-use="{&#34;type&#34;:&#34;Point&#34;,&#34;coordinates&#34;:[128.988333,35.635833]}" id="NCID0ELAAG" xlink:type="simple">35°38'09"N, 128°59'18"E</named-content></named-content>, 23.V.2008, J.W. Lee”; 2 females, same locality, 15–29.IX.2005, J.O. Lim; 1 female, same locality, 23.V.2008, J.W. Lee; 2 females, same locality, 5–15.V.2009, J.W. Lee; 2 females, same locality, 30.V–16.VI.2009, C.J. Kim; 2 females, “Yeongju-si, Punggieup, Jungnyeong, <named-content xmlns:xlink="http://www.w3.org/1999/xlink" content-type="dwc:verbatimCoordinates" xlink:type="simple"><named-content content-type="geo-json" specific-use="{&#34;type&#34;:&#34;Point&#34;,&#34;coordinates&#34;:[128.439444,35.895278]}" id="NCID0ETAAG" xlink:type="simple">35°53'43"N, 128°26'22"E</named-content></named-content>, 20.VIII–5.IX.2009, J.W. Lee”; 1 female, “Cheongdo-gun, Unmun-myeon, Haksodaepakpo, <named-content xmlns:xlink="http://www.w3.org/1999/xlink" content-type="dwc:verbatimCoordinates" xlink:type="simple"><named-content content-type="geo-json" specific-use="{&#34;type&#34;:&#34;Point&#34;,&#34;coordinates&#34;:[128.997500,35.637500]}" id="NCID0E2AAG" xlink:type="simple">35°38'15"N, 128°59'51"E</named-content></named-content>, 2.VII–16.VIII.2013, J.W. Lee”; 2 females, “Cheongdo-gun, Unmun-myeon, Ssalbawi, Mt. Unmun, <named-content xmlns:xlink="http://www.w3.org/1999/xlink" content-type="dwc:verbatimCoordinates" xlink:type="simple"><named-content content-type="geo-json" specific-use="{&#34;type&#34;:&#34;Point&#34;,&#34;coordinates&#34;:[129.024167,35.635556]}" id="NCID0EDBAG" xlink:type="simple">35°38'08"N, 129°01'27"E</named-content></named-content>, 13.VII–16.VIII.2013, J.W. Lee”; 6 males, “Chilgok-gun, Dongmyeongmyeon, Hakmyeong-ri, San, <named-content xmlns:xlink="http://www.w3.org/1999/xlink" content-type="dwc:verbatimCoordinates" xlink:type="simple"><named-content content-type="geo-json" specific-use="{&#34;type&#34;:&#34;Point&#34;,&#34;coordinates&#34;:[128.563056,36.031389]}" id="NCID0ELBAG" xlink:type="simple">36°01'53"N, 128°33'47"E</named-content></named-content>, 15.VII–29.VIII.2014, J.W. Lee”; 1 female, “Yeongcheon-si, Sinnyeong-myeon, Chisan-ri, San 141-4, <named-content xmlns:xlink="http://www.w3.org/1999/xlink" content-type="dwc:verbatimCoordinates" xlink:type="simple"><named-content content-type="geo-json" specific-use="{&#34;type&#34;:&#34;Point&#34;,&#34;coordinates&#34;:[128.707222,36.020278]}" id="NCID0ETBAG" xlink:type="simple">36°01'13"N, 128°42'26"E</named-content></named-content>, 15.VII–29.VIII.2014, J.W. Lee”; 1 female, “Yeongcheon-si, Sinnyeong-myeon, Chisan-ri, San141-4, <named-content xmlns:xlink="http://www.w3.org/1999/xlink" content-type="dwc:verbatimCoordinates" xlink:type="simple"><named-content content-type="geo-json" specific-use="{&#34;type&#34;:&#34;Point&#34;,&#34;coordinates&#34;:[128.707222,36.020278]}" id="NCID0E2BAG" xlink:type="simple">36°01'13"N, 128°42'26"E</named-content></named-content>, 30.VIII–25.IX.2014, J.W. Lee”; 1 female, “Bonghwa-gun, Myeongho-myeon, Gwanchang-ri, Mt. Cheongryang, 22.V.2015, J.W. Lee”; 1 female, “Bonghwa-gun, Jaesan-myeon, Galsan-ri, Irwolsan-gil, <named-content xmlns:xlink="http://www.w3.org/1999/xlink" content-type="dwc:verbatimCoordinates" xlink:type="simple"><named-content content-type="geo-json" specific-use="{&#34;type&#34;:&#34;Point&#34;,&#34;coordinates&#34;:[129.084722,36.822778]}" id="NCID0EDCAG" xlink:type="simple">36°49'22"N, 129°05'05"E</named-content></named-content>, 7.VIII.2015, E.V. Tselikh, K.H. Ko” (all in <named-content xmlns:xlink="http://www.w3.org/1999/xlink" content-type="dwc:institutional_code" xlink:title="Department of Life Sciences of the Yeungnam University" xlink:href="http://grbio.org/institution/yeungnam-university" xlink:type="simple">YNU</named-content>); 2 females, “Daehyeon-ri, Bukhu-myeon, Andong-si, 31.V–16.VI. 2021, 15.X–5. XI. 2021, Malaise Trap, K. Gimyeon”; 3 males, “Daedong-ri, Mari-myeon, Geochang-gun, 15.VIII–25.VIII.2021, 8.IX–23.IX.2021, Malaise Trap, L. Jaehyeon, J. Hyojin” (all in <abbrev xmlns:xlink="http://www.w3.org/1999/xlink" xlink:title="Science Museum of Natural Enemies" id="ABBRID0EMCAG" xlink:type="simple">SMNE</abbrev>); 2 males, “Gyeonggi-do, Anyang-si, Manan-gu, Gwanak Arboretum, <named-content xmlns:xlink="http://www.w3.org/1999/xlink" content-type="dwc:verbatimCoordinates" xlink:type="simple"><named-content content-type="geo-json" specific-use="{&#34;type&#34;:&#34;Point&#34;,&#34;coordinates&#34;:[127.317222,37.301389]}" id="NCID0ETCAG" xlink:type="simple">37°18'05"N, 127°19'02"E</named-content></named-content>, 5–19.VII.2007, J.O. Lim”; 3 females, 1 male, “Gapyeong-gun, Cheongpyeong-myeon, Mt. Homyeong, 1–26.V.2009, J.W. Lee”; 3 females, 2 males, same locality, <named-content xmlns:xlink="http://www.w3.org/1999/xlink" content-type="dwc:verbatimCoordinates" xlink:type="simple"><named-content content-type="geo-json" specific-use="{&#34;type&#34;:&#34;Point&#34;,&#34;coordinates&#34;:[127.323056,37.721111]}" id="NCID0E2CAG" xlink:type="simple">37°43'16"N, 127°19'23"E</named-content></named-content>, 31.VII–17.VIII.2009, 27.V–10.VI.2009, J.O. Lim; 1 male, “Namyangju-si, Choan-myeon, Songchon-ri, Mt. Ungil, <named-content xmlns:xlink="http://www.w3.org/1999/xlink" content-type="dwc:verbatimCoordinates" xlink:type="simple"><named-content content-type="geo-json" specific-use="{&#34;type&#34;:&#34;Point&#34;,&#34;coordinates&#34;:[127.310556,37.578611]}" id="NCID0EDDAG" xlink:type="simple">37°34'43"N, 127°18'38"E</named-content></named-content>, 26.VI–16.VII.2009, J.O. Lim”; 1 female, 22 males, same locality, <named-content xmlns:xlink="http://www.w3.org/1999/xlink" content-type="dwc:verbatimCoordinates" xlink:type="simple"><named-content content-type="geo-json" specific-use="{&#34;type&#34;:&#34;Point&#34;,&#34;coordinates&#34;:[127.311111,37.578611]}" id="NCID0ELDAG" xlink:type="simple">37°34'43"N, 127°18'40"E</named-content></named-content>, 18.VIII–4.IX.2009, J.O. Lim; 2 females, 1 male, “Pocheon-si, Soheur-eup, Jikdong-ri, 51-7, Korea National Arboretum, <named-content xmlns:xlink="http://www.w3.org/1999/xlink" content-type="dwc:verbatimCoordinates" xlink:type="simple"><named-content content-type="geo-json" specific-use="{&#34;type&#34;:&#34;Point&#34;,&#34;coordinates&#34;:[127.142778,37.750556]}" id="NCID0ETDAG" xlink:type="simple">37°45'02"N,127°08'34"E</named-content></named-content>, 29.VIII–14.X.2013, I.G. Kim” (all in <named-content xmlns:xlink="http://www.w3.org/1999/xlink" content-type="dwc:institutional_code" xlink:title="Department of Life Sciences of the Yeungnam University" xlink:href="http://grbio.org/institution/yeungnam-university" xlink:type="simple">YNU</named-content>); 3 females, 5 males, “Soheul-eup, Pocheon-si, 24.V–12.VI.2017, 30.VI–17.VII.2017, 31.VI–16.VIII.2017, <named-content xmlns:xlink="http://www.w3.org/1999/xlink" content-type="dwc:verbatimCoordinates" xlink:type="simple"><named-content content-type="geo-json" specific-use="{&#34;type&#34;:&#34;Point&#34;,&#34;coordinates&#34;:[127.143056,37.750556]}" id="NCID0E6DAG" xlink:type="simple">37°45'02"N, 127°08'35"E</named-content></named-content>, Kim, Kim, Nam” (all in <abbrev xmlns:xlink="http://www.w3.org/1999/xlink" xlink:title="Korea National Arboretum" id="ABBRID0EEEAG" xlink:type="simple">KNA</abbrev>); 5 males, “Gyeongsangnam-do, Namhae-gun, Namhae-eup, Asan-ri, <named-content xmlns:xlink="http://www.w3.org/1999/xlink" content-type="dwc:verbatimCoordinates" xlink:type="simple"><named-content content-type="geo-json" specific-use="{&#34;type&#34;:&#34;Point&#34;,&#34;coordinates&#34;:[127.858611,34.851944]}" id="NCID0ELEAG" xlink:type="simple">34°51'07"N, 127°51'31"E</named-content></named-content>, 19.VI.2022, S. Belokobylskij, E. Tselikh” (all in <named-content xmlns:xlink="http://www.w3.org/1999/xlink" content-type="dwc:institutional_code" xlink:title="Zoological Institute of the Russian Academy of Sciences" xlink:href="http://grbio.org/institution/zoological-institute-russian-academy-sciences" xlink:type="simple">ZISP</named-content>); 1 male, “Gangwon-do, Donghae-si, Samhwa-dong, Mureunggyegok, 2–10.X.2006, J.W. Lee”; 1 female, 1 male, “Wonju-si, Heungeop-myeon, Maeji-ri, 234,Yonsei University, 21.V–27.VI.2014, H.Y. Han” (all in <named-content xmlns:xlink="http://www.w3.org/1999/xlink" content-type="dwc:institutional_code" xlink:title="Department of Life Sciences of the Yeungnam University" xlink:href="http://grbio.org/institution/yeungnam-university" xlink:type="simple">YNU</named-content>); 1 male, “Mandae-ri, Haean-myeon, Yuggu-gun, 30.VI.2014, H.T. Shin” (in <abbrev xmlns:xlink="http://www.w3.org/1999/xlink" xlink:title="Korea National Arboretum" id="ABBRID0EYEAG" xlink:type="simple">KNA</abbrev>). Japan: 1 female, “Shikoku, Kochi Pref., Ashizuri-misaki, 23.V.1983, M. Miyatake”; 1 female “Nagano Pref., Ueda City, Sugadaira-kougen, Tsukuba Univ., 36-31N/138-20E (about 1300 m), 9.IX.2013, S. Shimizu”; 1 male, “Niigata Pref., Nagaoka City, Suyoshi Town, Mt. Nokogiri-yama, (about 690 m), 21.VII.2014, S. Shimizu, R. Shimizu” (all in <named-content xmlns:xlink="http://www.w3.org/1999/xlink" content-type="dwc:institutional_code" xlink:title="Ehime University Museum" xlink:href="http://grbio.org/institution/ehime-university" xlink:type="simple">EUM</named-content>).</p></tp:treatment-sec><tp:treatment-sec sec-type="description" id="SECID0EAFAG"><title>Description.</title><p><bold>Female.</bold> Body length 6.90–8.00 mm; fore wing length 4.90–5.60 mm.</p><p><bold><italic>Coloration</italic>.</bold> Head dark blue, in frontal view metallic diffuse coppery green lustre. Antenna with scape, pedicel, and flagellum dark brown. Mesosoma dark blue-green, in dorsal view with a diffuse coppery lustre, propodeum dorsally metallic blue and partly with coppery lustre. Fore and hind coxae dark blue, middle coxae dark brown; all femora apically yellow, basally brown; tibiae, and tarsi yellow. Fore wing slightly infuscate, venation yellowish-brown. Metasoma dark brown, in dorsal view Mt2 and Mt3-Mt4 laterally metallic blue-green with diffuse coppery lustre.</p><p><bold><italic>Sculpture</italic>.</bold> Head in frontal view weakly reticulate, in dorsal view and clypeus smooth and shiny; mesosoma reticulate, but frenum finely reticulate; dorsellum shiny, with distinct upper and lower crenulate cross-line; propodeum weakly reticulate; propodeum smooth and weakly reticulate only near medial longitudinal depression; metasoma weakly alutaceous and shiny.</p><p><bold><italic>Head</italic>.</bold> Head in dorsal view 2.20–2.27 times as broad as long and 1.44–1.46 times as broad as mesoscutum; in frontal view 1.29–1.40 times as broad as high. <abbrev xmlns:xlink="http://www.w3.org/1999/xlink" xlink:title="posterior ocellar line" id="ABBRID0E4FAG" xlink:type="simple">POL</abbrev> 0.70–0.72 times as long as <abbrev xmlns:xlink="http://www.w3.org/1999/xlink" xlink:title="ocello–ocular line" id="ABBRID0EBGAG" xlink:type="simple">OOL</abbrev>. Eye height 1.39–1.42 times eye length and 3.40–3.60 times as long as malar space. Distance between antennal toruli and lower margin of clypeus 0.79–0.82 times distance between antennal toruli and median ocellus. Lower margin of clypeus weakly emarginate. Antenna with scape 0.69–0.74 times as long as eye height and 0.94–1.05 times as long as eye length; pedicel 1.55–1.62 times as long as broad and 0.20–0.38 times as long as F1; combined length of pedicel and flagellum 1.53–1.78 times breadth of head; F1 3.30–4.00 times as long as broad and with 5–6 rows of sensilla, F3–F6 longer than broad; clava 2.67–2.87 times as long as broad, with micropilosity area on C3 and C2.</p><p><bold><italic>Mesosoma</italic>.</bold> Mesosoma 1.78–2.00 times as long as broad. Scutellum 1.07–1.10 times as long as broad. Propodeum without nucha and costula; 0.83–0.85 times as long as scutellum; medial longitudinal depression strong, lateral depressions 0.55–0.60 times as long as propodeum. Fore wing 2.80–2.89 times as long as maximum width; basal cell, cubital vein, basal vein pilose; speculum absent; <abbrev xmlns:xlink="http://www.w3.org/1999/xlink" xlink:title="parastigma" id="ABBRID0EMGAG" xlink:type="simple">PST</abbrev> 0.76–0.83 times as long as M, M 0.50–0.56 times as long as P and 3.00–3.35 times as long as S.</p><p><bold><italic>Metasoma</italic>.</bold> Metasoma 3.97–4.48 times as long as broad, 1.81–1.88 times as long as mesosoma and 1.36–1.38 times as long as mesosoma and head; Mt8 1.09–1.25 times as long as broad.</p><p><bold>Male.</bold> Body length 3.40–6.20 mm; fore wing length 3.10–4.20 mm. All coxae dark blue; fore and middle femora yellow, hind femora brown. Eye height 1.25–1.30 times eye length and 2.70–3.00 times as long as malar space. Antennal formula 11210; scape 0.52–0.60 times as long as eye height and 0.69–0.75 times as long as eye length; pedicel as long as broad; combined length of pedicel and flagellum 2.80–3.15 times breadth of head; F1 4.80–5.00 times as long as broad. Fore wing with <abbrev xmlns:xlink="http://www.w3.org/1999/xlink" xlink:title="parastigma" id="ABBRID0E2GAG" xlink:type="simple">PST</abbrev> 0.61–0.69 times as long as M. Metasoma 1.00–1.28 times as long as mesosoma and head. Otherwise, similar to female.</p></tp:treatment-sec><tp:treatment-sec sec-type="distribution" id="SECID0E6GAG"><title>Distribution.</title><p>Korean Peninsula, Japan.</p></tp:treatment-sec></tp:taxon-treatment>
