# Supplementary material for: ﻿Review of the Palaearctic species of Miscogasteriella Girault, 1915 (Chalcidoidea, Pteromalidae)
Source: Zookeys. 2023 Mar 20;1154:33–47. doi: 10.3897/zookeys.1154.101189 (PMC10193269; doi:10.3897/zookeys.1154.101189)
Supplement: XML Treatment for Miscogasteriella vladimiri [file zookeys.1154.101189-treatment5.xml]

<!DOCTYPE tp:taxon-treatment
  PUBLIC "-//TaxonX//DTD Taxonomic Treatment Publishing DTD v0 20100105//EN" "tax-treatment-NSO.dtd">
<tp:taxon-treatment xmlns:tp="http://www.plazi.org/taxpub"><tp:treatment-meta><kwd-group><label>Taxon classification</label><kwd>
              <named-content content-type="kingdom">Animalia</named-content>
            </kwd><kwd>
              <named-content content-type="order">Hymenoptera</named-content>
            </kwd><kwd>
              <named-content content-type="family">Pteromalidae</named-content>
            </kwd></kwd-group><mixed-citation publication-type="journal"><person-group><name><surname>Tselikh</surname><given-names>Ekaterina V.</given-names></name><name><surname>Lee</surname><given-names>Jaehyeon</given-names></name><name><surname>Ku</surname><given-names>Deok-Seo</given-names></name></person-group><article-title>﻿Review of the Palaearctic species of <italic><tp:taxon-name><tp:taxon-name-part taxon-name-part-type="genus" reg="Miscogasteriella">Miscogasteriella</tp:taxon-name-part></tp:taxon-name></italic> Girault, 1915 (<tp:taxon-name><tp:taxon-name-part taxon-name-part-type="superfamily">Chalcidoidea</tp:taxon-name-part></tp:taxon-name>, <tp:taxon-name><tp:taxon-name-part taxon-name-part-type="family">Pteromalidae</tp:taxon-name-part></tp:taxon-name>)</article-title><source>Zookeys</source><day>20</day><month>03</month><year>2023</year><volume>1154</volume><fpage>33</fpage><lpage>47</lpage><pub-id pub-id-type="doi">10.3897/zookeys.1154.101189</pub-id></mixed-citation></tp:treatment-meta><tp:nomenclature><label>﻿</label><tp:taxon-name>
            <object-id xmlns:xlink="http://www.w3.org/1999/xlink" content-type="arpha" xlink:type="simple">9DD748E9-C319-523C-A928-40DBEAF71AA7</object-id>
            <tp:taxon-name-part taxon-name-part-type="genus" reg="Miscogasteriella">Miscogasteriella</tp:taxon-name-part>
            <tp:taxon-name-part taxon-name-part-type="species" reg="vladimiri">vladimiri</tp:taxon-name-part>
            <object-id xmlns:xlink="http://www.w3.org/1999/xlink" content-type="zoobank" xlink:type="simple">https://zoobank.org/FFB5BCA3-EE5E-45A8-A5AC-C3A3B4CD7441</object-id>
          </tp:taxon-name><tp:taxon-status xmlns:xlink="http://www.w3.org/1999/xlink" xlink:type="simple">sp. nov.</tp:taxon-status><xref ref-type="fig" rid="F4">Figs 26–33</xref></tp:nomenclature><tp:treatment-sec sec-type="type material" id="SECID0ERIAG"><title>Type material.</title><p><bold><italic>Holotype</italic></bold>: female, “Japan, Shikoku Isl., Muroto, Tosa, 8.VI.1959, M. Miyatake” (<named-content xmlns:xlink="http://www.w3.org/1999/xlink" content-type="dwc:institutional_code" xlink:title="Zoological Institute of the Russian Academy of Sciences" xlink:href="http://grbio.org/institution/zoological-institute-russian-academy-sciences" xlink:type="simple">ZISP</named-content>). <bold><italic>Paratype</italic></bold>: 1 female, “Japan, Shikoku Isl., Kuroson, Tosa, 30.IV.1956, M. Miyatake” (<named-content xmlns:xlink="http://www.w3.org/1999/xlink" content-type="dwc:institutional_code" xlink:title="Ehime University Museum" xlink:href="http://grbio.org/institution/ehime-university" xlink:type="simple">EUM</named-content>).</p><fig id="F4" position="float" orientation="portrait"><object-id xmlns:xlink="http://www.w3.org/1999/xlink" content-type="doi" xlink:type="simple">10.3897/zookeys.1154.101189.figures26-33</object-id><object-id xmlns:xlink="http://www.w3.org/1999/xlink" content-type="arpha" xlink:type="simple">36FE817F-B5DD-5081-AC68-4F55D19CF8A7</object-id><label>Figures 26–33.</label><caption><p><bold>26–32</bold><italic><tp:taxon-name><tp:taxon-name-part taxon-name-part-type="genus" reg="Miscogasteriella">Miscogasteriella</tp:taxon-name-part><tp:taxon-name-part taxon-name-part-type="species" reg="vladimiri">vladimiri</tp:taxon-name-part></tp:taxon-name></italic> sp. nov., female, holotype <bold>33</bold> male, paratype <bold>26</bold> habitus, lateral view <bold>27</bold> head, frontal view <bold>28</bold> head, dorsal view <bold>29</bold> fore wing <bold>30</bold> antenna <bold>31</bold> scutellum and propodeum, dorsal view <bold>32</bold> metasoma, dorsal view <bold>33</bold> habitus, lateral view.</p></caption><graphic xmlns:xlink="http://www.w3.org/1999/xlink" xlink:href="zookeys-1154-033_article-101189__-g004.jpg" position="float" orientation="portrait" xlink:type="simple" id="oo_826665.jpg"><uri content-type="original_file" xlink:type="simple">https://binary.pensoft.net/fig/826665</uri></graphic></fig></tp:treatment-sec><tp:treatment-sec sec-type="description" id="SECID0ETKAG"><title>Description.</title><p><bold>Female.</bold> Body length 5.00–5.20 mm; fore wing length 3.90–4.10 mm.</p><p><bold><italic>Coloration</italic>.</bold> Head dark brown. Antenna with scape yellowish-brown; pedicel, and flagellum brown. Mesosoma cupreous in lateral view with diffuse violet lustre. All coxae brown with diffuse violet lustre; all femora, tibiae, and tarsi yellowish-brown. Fore wing slightly infuscate; venation yellowish-brown. Metasoma cupreous.</p><p><bold><italic>Sculpture</italic>.</bold> Head in frontal view weakly reticulate, in dorsal view and clypeus smooth and shiny; mesosoma reticulate, but axilla and frenum alutaceous; dorsellum shiny, without upper crenulate cross-line, and with lower crenulate cross-line; propodeum weakly reticulate; propodeum weakly reticulate propodeum weakly alutaceous; metasoma weakly alutaceous and shiny.</p><p><bold><italic>Head</italic>.</bold> Head in dorsal view 2.10–2.17 times as broad as long and 1.66–1.69 times as broad as mesoscutum; in frontal view 1.30–1.34 times as broad as high. <abbrev xmlns:xlink="http://www.w3.org/1999/xlink" xlink:title="posterior ocellar line" id="ABBRID0EQLAG" xlink:type="simple">POL</abbrev> 0.77–0.80 times as long as <abbrev xmlns:xlink="http://www.w3.org/1999/xlink" xlink:title="ocello–ocular line" id="ABBRID0EULAG" xlink:type="simple">OOL</abbrev>. Eye height 1.27–1.33 times eye length and 2.90–3.20 times as long as malar space. Distance between antennal toruli and lower margin of clypeus 0.85–0.97 times distance between antennal toruli and median ocellus. Lower margin of clypeus weakly emarginate. Antenna with scape 0.67–0.73 times as long as eye height and 0.89–0.90 times as long as eye length; pedicel 1.40–1.53 times as long as broad and 0.40–0.45 times as long as F1; combined length of pedicel and flagellum 1.56–1.57 times breadth of head; F1 2.95–3.00 times as long as broad and with 3 rows of sensilla, F3–F6 longer than broad; clava 2.30–2.50 times as long as broad, with micropilosity area on C3 and C2.</p><p><bold><italic>Mesosoma</italic>.</bold> Mesosoma 2.00–2.10 times as long as broad. Scutellum 1.09–1.10 times as long as broad. Propodeum without nucha and costula, 0.85–1.00 times as long as scutellum; medial longitudinal depression shallow, lateral depressions 0.30–0.35 times as long as propodeum. Fore wing 2.79–2.82 times as long as maximum width; basal cell, cubital vein, basal vein pilose; speculum absent; <abbrev xmlns:xlink="http://www.w3.org/1999/xlink" xlink:title="parastigma" id="ABBRID0E6LAG" xlink:type="simple">PST</abbrev> 0.62–0.67 times as long as M, M 0.55–0.60 times as long as P and 3.40–3.44 times as long as S.</p><p><bold><italic>Metasoma</italic>.</bold> Metasoma 4.00–4.65 times as long as broad, 1.77–1.95 times as long as mesosoma and 1.32–1.37 times as long as mesosoma and head; Mt8 1.00–1.10 times as long as broad.</p><p><bold>Male.</bold> Body length 3.00 mm; fore wing length 2.60 mm. Eye height 1.13 times eye length and 3.40 times as long as malar space. Antennal formula 11210; scape 0.62 times as long as eye height and 0.70 times as long as eye length; pedicel 1.10 times as long as broad and 0.26 times as long as F1; combined length of pedicel and flagellum 1.78 times breadth of head; F1 4.67 times as long as broad and with 5 rows of sensilla. Mesosoma 2.00–2.10 times as long as broad. Scutellum 1.09–1.10 times as long as broad. Propodeum without nucha and transversal carina, 0.85–1.00 times as long as scutellum; medial longitudinal depression shallow, lateral depressions 0.30–035 times as long as propodeum. Fore wing 2.79–2.82 times as long as maximum width; basal cell, cubital vein, basal vein pilose; speculum absent; <abbrev xmlns:xlink="http://www.w3.org/1999/xlink" xlink:title="parastigma" id="ABBRID0EOMAG" xlink:type="simple">PST</abbrev> 0.62–0.67 times as long as M, M 0.55–0.60 times as long as P and 3.40–3.44 times as long as S. Metasoma 1.33 times as long as mesosoma and as long as mesosoma and head. Otherwise, similar to female.</p></tp:treatment-sec><tp:treatment-sec sec-type="etymology" id="SECID0ESMAG"><title>Etymology.</title><p>The species is named in honour of the senior author’s father, Vladimir Tselikh.</p></tp:treatment-sec><tp:treatment-sec sec-type="distribution" id="SECID0EXMAG"><title>Distribution.</title><p>Japan.</p></tp:treatment-sec></tp:taxon-treatment>
